# Supplementary material for: Overexpression of Nitrate Transporter 1/Peptide Gene OsNPF7.6 Increases Rice Yield and Nitrogen Use Efficiency
Source: Life (Basel). 2022 Nov 26;12(12):1981. doi: 10.3390/life12121981 (PMC9786031; doi:10.3390/life12121981)
Supplement: Supplementary file 1 [file life-12-01981-s001.zip]

Archive with 1 entries (1 files):
- life-1993786-supplementary.pptx
